# Supplementary material for: Impaction Predictors and Diagnostic Performance of CBCT Versus Panoramic Radiography for Supernumerary Teeth in a Romanian Multicenter Cohort
Source: Diagnostics (Basel). 2025 Nov 27;15(23):3019. doi: 10.3390/diagnostics15233019 (PMC12691520; doi:10.3390/diagnostics15233019)
Supplement: Supplementary file 1 [file diagnostics-15-03019-s001.zip]

Archive with 1 entries (1 files):
- diagnostics-3983915-supplementary.pdf
